# Supplementary material for: Utilizing Untargeted Lipidomics Technology to Elucidate Differences in Lipid Compositions Among Sensitive Dry, Sensitive Oily and Healthy Skin Types
Source: Metabolites. 2025 Apr 26;15(5):292. doi: 10.3390/metabo15050292 (PMC12113311; doi:10.3390/metabo15050292)
Supplement: Supplementary file 1 [file metabolites-15-00292-s001.zip]

Archive with 1 entries (1 files):
- metabolites-3574224-supplementary.pdf
